# Supplementary material for: Small RNA inhibits infection by downy mildew pathogen Hyaloperonospora arabidopsidis
Source: Mol Plant Pathol. 2019 Sep 26;20(11):1523–34. doi: 10.1111/mpp.12863 (PMC6804343; doi:10.1111/mpp.12863)
Supplement: Supplementary file 6 — Table S1 Spore germination assay using antisense sRNA. [file MPP-20-1523-s006.xlsx]

## Sheet: Sheet1
Supplemental Table 1. Spore germination assay using antisense sRNA.
	Samples	Number of Spore counted	Number of germintaed spores
20µM AS sRNA	1	86	0
	2	134	0
	3	184	0
	Average	134.667	0
20 µM AS sRNA	1	127	0
	2	190	0
	3	145	0
	Average	154	0
Control	1	39	31
	2	36	20
	3	61	39
	Average	45.3333	30
Control	1	34	12
	2	69	24
	3	26	26
	Average	43	20.6667
AS: Antisense
