# Supplementary material for: Small RNA inhibits infection by downy mildew pathogen Hyaloperonospora arabidopsidis
Source: Mol Plant Pathol. 2019 Sep 26;20(11):1523–34. doi: 10.1111/mpp.12863 (PMC6804343; doi:10.1111/mpp.12863)
Supplement: Supplementary file 7 — Table S2 Number of spores detected in seedlings inoculated with dsRNA. [file MPP-20-1523-s007.xlsx]

## Sheet: Sheet1
Supplemental Table 2. Number of spores detected in seedlings inoculated with dsRNA
	Repeats	Average number of spores
Control	1	10.16
	2	9
	3	10.08
5 µM ds sRNA	1	0
	2	0
	3	0
10 µM ds sRNA	1	0
	2	0
	3	0
20 µM ds sRNA	1	0
	2	0
	3	0
dS: Double-stranded
Arabidopsis Ws-Eds1 seedlings were drop inoculated with spores mixed with dsRNA at 0, 5, 10 and 20µM concentration . At 7dpi, 10 seedlings were collected and placed in 250µl dH2O. Spores were then counted using heamocytometer.
